# Supplementary material for: Development of high-lysine rice via endosperm-specific expression of a foreign LYSINE RICH PROTEIN gene
Source: BMC Plant Biol. 2016 Jun 29;16:147. doi: 10.1186/s12870-016-0837-x (PMC4928333; doi:10.1186/s12870-016-0837-x)
Supplement: Additional file 1: Table S1. — Total amino acid content in brown rice of PA110 and wild-type in different generations. (XLSX 13 kb) [file 12870_2016_837_MOESM1_ESM.xlsx]

## Sheet: Sheet1
Table S1 Total amino acid content in brown rice of PA110 and wild-type in different generations
aAmino acids (μmol/g)	Brown rice of T2 generation				Brown rice of T8 generation				Brown rice of T14 generation				Average increase rate ±%
	PA64S (wild-type)	PA110	±%		PA64S	PA110	±%		PA64S	PA110	±%
bAsx	105.10 ± 1.97	144.27 ± 1.09**	37.26		75.35 ± 2.22	107.29 ± 0.66**	42.38		66.10 ± 0.16	83.02 ± 0.06**	25.6		35.08
Thr	38.59 ± 0.86	47.00 ± 0.73**	21.79		33.00 ± 1.12	42.23 ± 1.01**	27.97		27.47 ± 0.13	33.82 ± 0.07**	23.14		24.3
Ser	50.61 ± 1.00	57.44 ± 0.85**	13.5		47.59 ± 1.98	59.65 ± 2.77**	25.33		40.69 ± 0.19	50.62 ± 0.35**	24.39		21.07
bGlx	178.45 ± 3.13	216.02 ± 2.70**	21.05		130.31 ± 7.05	179.27 ± 1.20**	37.57		119.23 ± 0.40	142.62 ± 0.42**	19.62		26.08
Gly	85.05 ± 1.67	104.52 ± 0.74**	22.9		67.95 ± 2.04	91.05 ± 1.94**	33.99		54.40 ± 0.27	66.73 ± 0.40**	22.67		26.52
Ala	95.89 ± 1.83	119.98 ± 1.42**	25.12		68.12 ± 3.06	90.95 ± 1.30**	33.52		57.66 ± 0.35	68.73 ± 0.43**	19.19		25.94
Cys	6.76 ± 0.83	6.53 ± 0.72	-3.41		cNA	cNA	cNA		3.08 ± 0.08	4.38 ± 0.07**	42.02		19.31
Val	81.14 ± 1.50	97.99 ± 0.57**	20.77		54.94 ± 3.36	71.17 ± 1.42**	29.53		40.42 ± 0.16	47.19 ± 0.10**	16.77		22.36
Met	5.92 ± 0.23	5.71 ± 0.43	-3.63		12.52 ± 0.97	14.08 ± 1.69	12.5		8.51 ± 0.09	9.13 ± 0.06**	7.29		5.39
Ile	47.43 ± 0.91	57.33 ± 0.26**	20.88		33.05 ±1.83	45.00 ± 0.00**	36.15		21.37 ± 0.11	25.46 ± 0.19**	19.17		25.4
Leu	99.40 ± 1.92	120.71 ± 0.61**	21.44		69.03 ± 3.30	92.54 ± 1.02**	34.07		45.94 ± 0.20	54.76 ± 0.35**	19.19		24.9
Tyr	16.78 ± 0.21	15.39 ± 0.16**	-8.33		23.47 ± 1.12	31.84 ± 0.49**	35.69		3.92 ± 0.56	5.24 ± 0.15**	33.64		20.33
Phe	50.82 ± 0.97	61.02 ± 0.20**	20.07		32.71 ± 1.95	45.03 ± 0.53**	37.65		24.74 ± 1.04	28.92 ± 0.16**	16.89		24.87
Lys	36.75 ± 0.74	50.43 ± 0.69**	37.24		27.83 ± 0.82	38.09 ± 0.23**	36.89		21.60 ± 0.28	28.11 ± 0.33**	30.14		34.76
His	26.71 ± 0.41	34.30 ± 0.54**	28.42		18.91 ± 0.57	25.36 ± 0.21**	34.09		13.76 ± 0.20	16.87 ± 0.33**	22.63		28.38
Arg	55.56 ± 0.82	66.42 ± 1.16**	19.56		47.40 ± 1.16	64.79 ± 0.66**	36.69		37.49 ± 0.50	44.42 ± 0.39**	18.47		24.91
Pro	cNA	cNA	cNA		39.10 ± 1.81	52.43 ± 2.03**	34.07		25.21 ± 0.37	31.52 ± 0.12**	25.03		29.55
Total	980.97 ± 17.96	1205.07 ± 10.26**	22.84		781.29 ± 31.48	1050.77 ± 9.98**	34.49		611.59 ± 2.57	741.54 ± 1.03**	21.25		26.19
dLys %	3.75	4.18			3.56	3.62			3.53	3.79
aData are given as means ± s.e.m. (n = 3), and significant differences at the levels of **P < 0.01. bGlutamine (Gln) and asparagine (Asn) are hydrolyzed to glutamate (Glu) and aspartate (Asp) under acidic conditions, and the final content of Glx is the sum content of the Gln and Glu and the final content of Asx is the sum content of the Asp and Asn. cNA, not available. Lys % denotes the proportio…
