# Supplementary material for: Development of high-lysine rice via endosperm-specific expression of a foreign LYSINE RICH PROTEIN gene
Source: BMC Plant Biol. 2016 Jun 29;16:147. doi: 10.1186/s12870-016-0837-x (PMC4928333; doi:10.1186/s12870-016-0837-x)
Supplement: Additional file 2: Table S2. — Total amino acid content in milling rice of PA110 and brown rice of its hybrid (Hangzhou, 2014). (XLSX 12 kb) [file 12870_2016_837_MOESM2_ESM.xlsx]

## Sheet: Sheet1
Table S2 Total amino acid content in milling rice of PA110 and brown rice of its hybrid (Hangzhou, 2014)
aAmino Acids (μmol/g)	Milling rice in T14 generation				Brown rice in T14 generation
	PA64S(wild-type)	PA110	±%		PA64S/9311(Hybrid control)	PA110/9311	±%
bAsx	63.06 ± 0.36	79.07 ± 0.18**	25.38		65.68 ± 1.60	74.03 ± 0.24**	12.71
Thr	26.06 ± 0.51	32.68 ± 0.11**	25.37		28.71 ± 0.38	32.22 ± 0.18**	12.21
Ser	40.59 ± 0.61	50.37 ± 0.30**	24.1		42.34 ± 0.75	45.83 ± 1.27	8.24
bGlx	118.69 ± 0.74	145.02 ± 0.34**	22.19		121.71 ± 3.50	133.35 ± 0.63*	9.56
Gly	50.84 ± 0.06	62.11 ± 0.84**	22.17		55.45 ± 1.67	63.65 ± 0.39**	14.78
Ala	56.10 ± 0.33	66.97 ± 0.49**	19.37		57.16 ± 1.23	66.07 ± 0.56**	15.58
Cys	3.29 ± 0.17	4.02 ± 0.31	22.32		5.14 ± 0.05	6.83 ± 0.24**	32.9
Val	38.49 ± 0.14	47.07 ± 0.31**	22.29		43.16 ± 1.24	52.26 ± 0.56**	21.09
Met	8.68 ± 0.08	10.10 ± 0.29**	16.41		11.42 ± 0.93	14.07 ± 1.29	23.22
Ile	20.49 ± 0.11	25.50 ± 0.26**	24.47		23.76 ± 0.54	31.36 ± 0.57**	32
Leu	46.16 ± 0.35	54.32 ± 0.87**	17.68		50.75 ± 1.11	59.86 ± 0.22**	17.94
Tyr	4.85 ± 0.37	4.84 ± 0.72	-0.24		9.66 ± 0.82	10.80 ± 0.76	11.88
Phe	22.92 ± 0.34	27.93 ± 0.54**	21.83		27.04 ± 0.85	30.57 ± 0.50*	13.06
Lys	20.02 ± 0.11	25.63 ± 0.14**	28.02		23.18 ± 0.32	27.72 ± 0.16**	19.6
His	12.94 ± 0.25	15.63 ± 0.23**	20.74		15.55 ± 1.14	17.58 ± 0.57	13.07
Arg	36.04 ± 0.19	45.28 ± 0.53**	25.62		41.62 ± 1.00	45.60 ± 0.88*	9.57
Pro	25.03 ± 0.17	30.53 ± 0.38**	22		25.38 ± 0.64	28.76 ± 0.74*	13.31
Total	594.25 ± 3.20	727.06 ± 3.56**	22.35		647.72 ± 17.67	740.58 ± 6.00**	14.34
aData are given as means ± s.e.m. (n = 3), and significant differences at the levels of **P < 0.01. bGlutamine (Gln) and asparagine (Asn) are hydrolyzed to glutamate (Glu) and aspartate (Asp) under acidic conditions, and the final content of Glx is the sum content of the Gln and Glu and the final content of Asx is the sum content of the Asp and Asn. cLys % denotes the proportion of Lys in total a…
