# Supplementary material for: Development of high-lysine rice via endosperm-specific expression of a foreign LYSINE RICH PROTEIN gene
Source: BMC Plant Biol. 2016 Jun 29;16:147. doi: 10.1186/s12870-016-0837-x (PMC4928333; doi:10.1186/s12870-016-0837-x)
Supplement: Additional file 3: Table S3. — Free amino acid content in brown rice of PA110 and wild-type (Hangzhou, 2014). (XLSX 11 kb) [file 12870_2016_837_MOESM3_ESM.xlsx]

## Sheet: Sheet1
Table S3 Free amino acid content in brown rice of PA110 and wild-type (Hangzhou, 2014)
aAmino acids (nmol/g)	Brown rice
	PA64S(wild-type)	PA110	±%
Asp	435.91 ± 0.59	600.19 ± 1.73**	37.69
Thr	438.43 ± 0.32	1097.82 ± 5.67**	150.4
Ser	127.47 ± 0.57	224.90 ± 2.82**	76.43
Glu	1209.28 ± 1.00	1320.99 ± 5.70**	9.24
Gly	59.98 ± 0.43	86.65 ± 2.35**	44.46
Ala	150.42 ± 1.59	259.96 ± 2.85**	72.82
Cys	10.54 ± 0.97	9.28 ± 0.11	-11.95
Val	58.96 ± 0.75	81.82 ± 1.62**	38.77
Met	8.49 ± 0.05	12.09 ± 0.78*	42.4
Ile	15.95 ±0.11	23.79 ± 2.79**	49.15
Leu	20.48 ± 0.08	36.07 ± 4.13**	76.12
Tyr	26.31 ± 0.43	32.16 ± 2.26**	22.23
Phe	51.26 ± 1.05	78.09 ± 0.20**	52.34
Lys	38.99 ± 0.38	75.58 ± 1.03**	93.84
His	33.02 ± 0.48	35.44 ± 0.59	7.33
Arg	77.61 ± 0.38	95.12 ± 2.09**	22.56
Pro	6.67 ± 0.03	19.39 ± 0.08**	190.7
Total	2825.05 ± 5.95	4167.99 ± 31.55**	47.54
aData are given as means ± s.e.m. (n = 3), and significant differences at the levels of **P < 0.01
