# Supplementary material for: Development of high-lysine rice via endosperm-specific expression of a foreign LYSINE RICH PROTEIN gene
Source: BMC Plant Biol. 2016 Jun 29;16:147. doi: 10.1186/s12870-016-0837-x (PMC4928333; doi:10.1186/s12870-016-0837-x)
Supplement: Additional file 6: Table S4. — Agronomic performance of PA110 hybrid (Hangzhou, 2014). (XLSX 10 kb) [file 12870_2016_837_MOESM6_ESM.xlsx]

## Sheet: Sheet1
Table S4 Agronomic performance of PA110 hybrid (Hangzhou, 2014)
Line	Heading date (days)	No. of tillers per plant	No. of grains per panicle	1000-grain weight (g)	Self-fertility rate (%)	Single-plant yield (g)	Seed germination rate (%)
PA64S/9311 (CK)	100	9.0 ± 0.6	220.0 ± 17.5	29.9 ± 0.3	68.8 ± 2.6	40.7 ± 3.6	92.0 ± 0.7
aPA110/9311	101	8.7 ± 0.7	246.0 ± 7.7	29.5 ± 0.3	71.6 ± 4.3	44.6 ± 1.2	90.3 ± 0.9
