# Supplementary material for: Development of high-lysine rice via endosperm-specific expression of a foreign LYSINE RICH PROTEIN gene
Source: BMC Plant Biol. 2016 Jun 29;16:147. doi: 10.1186/s12870-016-0837-x (PMC4928333; doi:10.1186/s12870-016-0837-x)
Supplement: Additional file 10: Table S5. — Primer pairs corresponding to qRT-PCR of genes involving in Asp metabolism and grain storage protein. (XLSX 11 kb) [file 12870_2016_837_MOESM10_ESM.xlsx]

## Sheet: Sheet1
Table S5 Primer pairs corresponding to qRT-PCR of genes involving in Asp metabolism and grain storage protein
Gene	F/P L-cDNA	Annotation	Forward primer (5'-3')	Reverse primer (5'-3')	Identity %
AK1	AK061941	aspartate kinase, putative, expressed	CTTTGACCCTGGATCCATCA	AACTGCTATCTTTTCAAGTTCTTCG	a87
AK2	AK073189	aspartate kinase, putative, expressed	TTCTGTGTCGCTTGATCCAT	TCAACTACATGGTCAAGTTCCTGT	a83
AK3	NM_001058441	aspartate kinase, putative, expressed	CCTTGGAAAAGGATGGAAATC	ACACCATCAACATCCTTCCAT	a82
CGS	NM_001056755	cystathionine gamma-synthase, putative, expressed	TTGTTACCGCAAGACGAGAA	GCATTTTGGAGAGCATCCAT	a96
DHPS1	AK071042	dihydrodipicolinate synthase, putative, expressed	TGCCATGATTCTAGGTGGAAA	TGCATGAGACCAGGAATAAGG	a89
DHPS2	NM_001060156	dihydrodipicolinate synthase, putative, expressed	GCGTAAGCTCATGTACGAAGG	GGATTAGGCTGGCAAAACAA	a89
HSD1	AK068391	homoserine dehydrogenase, putative, expressed	TCCAAGAGATGATCTATCAGGAACT	CCTCAGACCAGACTCCCTTG	a90
HSD2	NM_001068127	homoserine dehydrogenase, putative, expressed	CAAGAGATGATCTGTCTGGAACTG	TCAATCCAGATTCCCTAGCAA	a89
LKR/SDH	NM_001054859	lysine-ketoglutarate reductase/saccharopine dehydrogenase	TGAGTATATTCCTCGGATGAGAAAG	AAAGAGGTGGCCACTGAGAG	a83
TS1	NM_001050482	threonine synthase, putative, expressed	TTGCACTTGCTGCTTTGTTC	CCACTGTGCGGTCATTAGG	a90
TS2	NM_001062771	threonine synthase, putative, expressed	CTCGCTCGACACGGACTT	CAGCTCGGCAGTCACCTC	a86
DAPD	AK067100.1	diaminopimelate decarboxylase, putative, expressed	GGACCTCATCAACACTGTGC	CCCTATTGACGAAGCAGCA	a91
MGL	AK100465	methionine gamma-lyase, putative, expressed	CCACAGCGTCTCCAAGTTC	CTCCTGCAGGTCCATCATC	b67
TD	AK063168.1	threonine dehydratase, putative, expressed	TTCACCCATTCAATAATAAAAACACT	CACCACCACTGATTGGAACA	a91
cGluB1	AK107343	glutelin, putative, expressed	GCCAAAGTCAGAGCCAAAAG	GAACCAATGTGCAACACCAG
cGluA2	AK107314	glutelin, putative, expressed	GCAAGAGCAGGAACAAGGAC	CCTCATGGTGCAAAAGGTCT
cGluA3	AK107271	glutelin, putative, expressed	TGAAAACCAACCCTGACTCC	ACTCATCTCCCCTGTTGTGC
cGluB4	AK242872	glutelin, putative, expressed	GCGACCAGAAGGCTACAAAG	TTGCTTGTTGATCGTTGCTC
cGlobulin1	AK105347	Globulin-like protein	ATCGAGAACGGCGAGAAGT	GGACGGAGATGGTATGGAGA
cGlobulin2	AK121667	globulin 2, putative, expressed	CGACGAGGTGTTCTACGTCA	GTGTTGGCGGAGTAGACGAT
cProlamin	AK241901	prolamin, putative, expressed	TCTCCAACCAACAATAGCAATG	TGCGTAGCTATCTGTGCCCGTC
aIdentity based on Blastp analysis with well-studied genes of maize. bblastp with Arabidopsis thaliana. cPrimers are referenced from Peng et al. (2014)
